# Supplementary material for: Quality-Controlled Small-Scale Production of a Well-Defined Bacteriophage Cocktail for Use in Human Clinical Trials
Source: PLoS One. 2009 Mar 20;4(3):e4944. doi: 10.1371/journal.pone.0004944 (PMC2654153; doi:10.1371/journal.pone.0004944)
Supplement: Table S1 — Activity of phages against 113 P. aeruginosa and 99 S. aureus strains, isolated from different clinical and environmental habitats across the world. (0.25 MB XLS) [file pone.0004944.s001.xls]

## Sheet: Pseudomonas aeruginosa
Species	Lab Number	Original Number	Isolation Date	Origin	Sample	PT 1	PT 2	PT 3	PT 4	PT 5	PT 6	PT 7	PT 8	PT 9	PT 10	PT 12	PT 13	PT 14	PT 15	PT 16	PT 17	PT 18	PT 19	PT 20	PT 21	PT 22	PT 25	PT 29	PT 30	PT 31	PT32	PT 33	PT 34	PT 35	PT 36	PT 37	PT 38	PT 39	PT 40	PT 41	PN 16	PN 101	PN 1638	PN M	PN L	PN K	PN 15	PN U	PN 11
P. aeruginosa	BJ 010108 gr sl	010108-06	2001	Gent, Belgium	Sputum of CF patient	-	-	-	-	-	-	-	-	-	-	-	-	-	-	-	-	-	-	-	-	-	-	-	-	-	-	-	-	-	-	-	-	-	-	-	-	-	-	-	-	-	-	-	-
P. aeruginosa	CF001	0102 1370	2001	Gent, Belgium	Sputum of CF patient	-	-	-	-	-	-	-	-	-	-	-	-	-	-	-	-	-	-	-	-	-	-	-	-	-	-	-	-	-	-	-	-	-	-	-	-	-	-	-	-	-	-	-	-
P. aeruginosa	CF002	0102 1372	2001	Gent, Belgium	Sputum of CF patient	-	-	-	-	-	-	-	-	-	-	-	-	-	-	-	-	-	-	-	-	-	-	-	-	-	-	-	-	-	-	-	-	-	-	-	-	-	-	-	-	-	-	-	-
P. aeruginosa	CF003	0102 1373	2001	Gent, Belgium	Sputum of CF patient	-	-	-	-	-	-	-	-	-	-	-	-	-	-	-	-	-	-	-	-	-	-	-	-	-	-	-	-	-	-	-	-	-	-	-	-	-	-	-	-	-	-	-	-
P. aeruginosa	CF004A	0102 1393A	2001	Gent, Belgium	Sputum of CF patient	Nt	Nt	Nt	Nt	Nt	Nt	Nt	Nt	Nt	Nt	Nt	Nt	Nt	Nt	Nt	Nt	Nt	Nt	Nt	Nt	Nt	Nt	Nt	Nt	Nt	Nt	Nt	Nt	Nt	Nt	Nt	Nt	Nt	Nt	Nt	Nt	Nt	Nt	Nt	Nt	Nt	Nt	Nt	Nt
P. aeruginosa	CF008	0102 1406	2001	Gent, Belgium	Sputum of CF patient	cl	ol	ol	ol	-	cl	ol	ol	scl	scl	-	sp	sp	sp	sp	sp	scl	scl	scl	-	ol	scl	-	-	-	-	sp	sp	sp	sp	sp	-	sp	ol	-	ol	ol	-	ol	-	-	-	sp	ol
P. aeruginosa	CF009	0102 1426	2001	Gent, Belgium	Sputum of CF patient	-	-	-	-	-	-	-	-	-	-	-	-	-	-	-	-	-	-	-	-	-	-	-	-	-	-	-	sp	sp	-	-	-	-	-	-	-	-	-	-	-	-	-	-	-
P. aeruginosa	CF005	0102 1427	2001	Gent, Belgium	Sputum of CF patient	cl	-	sp	-	-	cl	cl	cl	-	-	sp	cl	-	-	-	cl	-	ol	-	-	-	-	-	-	-	-	-	-	-	-	-	-	-	-	-	sp	-	-	-	-	-	-	-	-
P. aeruginosa	CF006	0102 1428	2001	Gent, Belgium	Sputum of CF patient	ol	-	ol	ol	-	-	ol	ol	-	-	-	-	-	ol	-	ol	-	-	ol	-	-	-	ol	-	-	-	-	-	-	ol	-	-	-	-	-	-	-	-	ol	ol	ol	-	-	-
P. aeruginosa	CF007A	0102 1495A	2001	Gent, Belgium	Sputum of CF patient	cl	ol	-	cl	ol	cl	cl	cl	ol	ol	sp	scl	cl	sp	scl	cl	-	ol	ol	cl	ol	ol	sp	ol	sp	cl	ol	ol	ol	ol	ol	sp	ol	ol	ol	ol	ol	ol	ol	ol	ol	-	ol	ol
P. aeruginosa	CF010B	0102 1560B	2001	Gent, Belgium	Sputum of CF patient	scl	sp	-	-	cl	scl	sp	sp	-	scl	sp	scl	cl	scl	cl	cl	cl	ol	cl	-	sp	-	-	sp	ol	sp	scl	sp	sp	ol	ol	ol	ol	ol	sp	ol	ol	sp	ol	ol	ol	ol	ol	ol
P. aeruginosa	CF011	0102 1663	2001	Gent, Belgium	Sputum of CF patient	cl	cl	cl	cl	cl	cl	cl	cl	cl	cl	ol	cl	-	-	cl	cl	-	-	-	-	cl	cl	sp	ol	-	-	-	-	-	-	-	-	-	-	-	-	scl	-	-	-	-	-	-	-
P. aeruginosa	CF012A	0102 1901A	2001	Gent, Belgium	Sputum of CF patient	-	-	-	-	-	-	-	-	-	-	-	-	-	-	-	-	-	-	-	-	-	-	-	-	-	-	-	-	-	-	-	-	-	-	-	-	-	-	-	-	-	-	-	-
P. aeruginosa	CF013A	0102 2996A	2001	Gent, Belgium	Sputum of CF patient	cl	ol	-	ol	-	cl	cl	cl	ol	ol	-	sp	-	-	sp	sp	sp	-	-	sp	cl	ol	sp	sp	-	sp	-	-	-	-	-	-	-	-	-	ol	ol	-	ol	ol	ol	-	ol	ol
P. aeruginosa	CF015	0102 4218	2001	Gent, Belgium	Sputum of CF patient	-	-	-	-	-	-	-	-	-	-	-	-	-	-	-	-	-	-	-	-	-	-	-	-	-	-	-	-	-	-	-	-	-	-	-	-	-	-	-	-	-	-	-	-
P. aeruginosa	CF016	0102 5041	2001	Gent, Belgium	Sputum of CF patient	-	-	-	-	-	-	-	-	-	-	-	-	-	-	-	-	-	-	-	-	-	-	-	-	-	-	-	-	-	-	-	-	-	-	-	-	-	-	-	-	-	-	-	-
P. aeruginosa	CF017	0102 6027	2001	Gent, Belgium	Sputum of CF patient	cl	ol	ol	ol	sp	ol	ol	cl	ol	ol	-	sp	sp	-	-	ol	ol	ol	ol	-	ol	ol	-	-	-	-	ol	-	-	ol	ol	ol	ol	ol	-	ol	ol	-	ol	ol	ol	-	ol	ol
P. aeruginosa	CF018A	0102 6048	2001	Gent, Belgium	Sputum of CF patient	-	-	-	sp	-	ol	-	-	-	-	-	-	-	-	sp	-	sp	-	-	-	-	-	-	-	-	-	-	-	-	-	-	-	-	-	-	-	-	-	-	-	-	-	-	-
P. aeruginosa	BS 010212 kl rz	010212-13	2001	Gent, Belgium	Sputum of CF patient	Nt	Nt	Nt	Nt	Nt	Nt	Nt	Nt	Nt	Nt	Nt	Nt	Nt	Nt	Nt	Nt	Nt	Nt	Nt	Nt	Nt	Nt	Nt	Nt	Nt	Nt	Nt	Nt	Nt	Nt	Nt	Nt	Nt	Nt	Nt	Nt	Nt	Nt	Nt	Nt	Nt	Nt	Nt	Nt
P. aeruginosa	CF019A	0103 1519 A	2001	Gent, Belgium	Sputum of CF patient	cl	-	sp	sp	cl	cl	ol	ol	cl	cl	cl	cl	-	-	ol	cl	cl	-	-	-	cl	-	-	-	-	-	-	-	-	-	-	-	-	-	-	-	-	-	-	-	-	-	-	-
P. aeruginosa	CF020	0103 1521	2001	Gent, Belgium	Sputum of CF patient	cl	-	cl	-	-	cl	cl	cl	-	-	cl	-	-	-	-	cl	-	-	-	-	-	-	-	-	-	-	-	-	-	-	-	-	-	-	-	-	-	-	-	-	-	-	-	-
P. aeruginosa	AN 010326 kl	010326-20	2001	Gent, Belgium	Sputum of CF patient	-	-	-	-	-	-	-	-	-	-	-	-	-	-	-	-	-	-	-	-	-	-	-	-	-	-	-	-	-	-	-	-	-	-	-	-	-	-	-	-	-	-	-	-
P. aeruginosa	AM 010402 kl sl	010402-04	2001	Gent, Belgium	Sputum of CF patient	-	-	-	ol	-	-	ol	sp	sp	-	ol	ol	ol	-	-	-	ol	ol	ol	ol	-	ol	ol	ol	ol	ol	-	-	-	-	-	-	-	-	-	-	-	-	-	-	-	-	-	-
P. aeruginosa	AM 010402 mat	010402-04	2001	Gent, Belgium	Sputum of CF patient	sp	-	-	-	-	-	-	scl	-	-	-	-	-	-	-	-	-	-	-	-	-	-	-	-	-	-	-	-	-	-	-	-	-	-	-	-	-	-	-	-	-	-	-	-
P. aeruginosa	BN 010430	010430-14	2001	Gent, Belgium	Sputum of CF patient	sp	-	-	sp	sp	-	sp	sp	sp	-	sp	-	-	-	sp	-	-	-	-	-	-	-	-	-	-	-	-	-	-	-	-	-	-	-	-	-	-	-	-	-	-	-	-	-
P. aeruginosa	CF022 - 0106 93829	0106 2918	2001	Gent, Belgium	Sputum of CF patient	cl	-	sp	-	-	cl	cl	cl	-	-	cl	-	-	-	-	cl	-	-	-	-	-	-	-	-	-	-	sp	-	-	sp	sp	-	-	-	-	-	ol	-	ol	-	-	-	-	-
P. aeruginosa	CF023 - 0107 93807	0107 2844	2001	Gent, Belgium	Sputum of CF patient	sp	-	-	-	-	-	-	-	-	-	-	-	-	-	-	-	-	-	-	-	-	-	-	-	-	-	-	-	-	-	-	-	-	-	-	-	-	-	-	-	-	-	-	-
P. aeruginosa	CF024B - 0107 93810	0107 2896B	2001	Gent, Belgium	Sputum of CF patient	cl	ol	sp	cl	ol	cl	cl	ol	cl	cl	sp	sp	sp	scl	sp	cl	scl	scl	cl	sp	cl	cl	-	sp	sp	sp	sp	scl	scl	sp	sp	sp	sp	scl	sp	sp	sp	-	scl	scl	sp	-	sp	sp
P. aeruginosa	CF025 - 0107 93811	0107 3207	2001	Gent, Belgium	Sputum of CF patient	cl	-	sp	-	-	cl	cl	cl	sp	scl	scl	scl	sp	-	sp	cl	sp	sp	-	sp	-	-	-	-		-	-	-	-	-	-	-	-	-	-	-	-	-	-	-	-	-	sp	-
P. aeruginosa	CF036 - 0108 93817	0108 1953	2001	Gent, Belgium	Sputum of CF patient	cl	-	-	-	-	cl	cl	cl	-	-	-	-	-	-	-	-	-	-	-	-	-	-	-		-	-	-	-	-	-	-	-	-	-	-	sp	-	-	-	-	-	-	sp	-
P. aeruginosa	CF026A - 0109 93802A	0108 5622	2001	Gent, Belgium	Sputum of CF patient	-	-	-	-	-	-	-	-	-	-	-	-	-	-	-	-	-	-	-	-	-	-	-	-	-	-	-	-	-	-	-	-	-	-	-	-	cl	-	cl	-	-	-	-	cl
P. aeruginosa	CF035 - 0109 93819	0109 2348	2001	Gent, Belgium	Sputum of CF patient	ol	ol	-	-	ol	ol	ol	sp	sp	-	ol	-	ol	ol	ol	ol	ol	ol	ol	sp	sp	sp	-	sp	-	-	ol	sp	sp	ol	cl	ol	cl	cl	ol	sp	sp	-	sp	-	-	-	sp	-
P. aeruginosa	RM 010921 sl	010917-15	2001	Gent, Belgium	Sputum of CF patient	cl	sp	sp	sp	sp	cl	cl	cl	sp	sp	sp	sp	-	ol	sp	cl	scl	scl	cl	-	ol	sp	sp	sp	sp	sp	sp	-	-	sp	sp	sp	sp	scl	scl	-	-	-	-	-	-	-	-	-
P. aeruginosa	CF031 - 0110 93835	0110 0716	2001	Gent, Belgium	Sputum of CF patient	-	-	-	-	-	-	-	-	-	-	-	-	-	-	-	-	-	-	-	-	-	-	-	-	-	-	-	-	-	-	-	-	ol	-	sp	-	-	-	cl	-	-	-	-	cl
P. aeruginosa	CF032 - 0110 93836	0110 0826	2001	Gent, Belgium	Sputum of CF patient	cl	cl	ol	cl	-	cl	cl	cl	ol	ol	sp	sp	-	-	-	ol	-	-	-	-	cl	cl	-	-	-	-	-	-	-	-	-	-	-	-	-	ol	-	-	-	-	-	-	ol	-
P. aeruginosa	CF030 - 0110 93831	0110 0840	2001	Gent, Belgium	Sputum of CF patient	cl	-	sp	-	-	cl	cl	cl	-	cl	cl	cl	-	-	-	sp	-	sp	cl	-	-	-	-	-	-	-	ol	-	-	ol	ol	sp	sp	-	-	-	-	-	-	-	-	-	-	-
P. aeruginosa	CF037 - 0110 93916	0110 3252	2001	Gent, Belgium	Sputum of CF patient	-	-	-	-	-	ol	-	-	-	-	-	-	-	-	-	-	-	-	-	-	-	-	-	-	-	-	-	-	-	-	-	-	-	-	-	-	-	-	-	-	-	-	-	-
P. aeruginosa	NN 011026 gr	011022-12	2001	Gent, Belgium	Sputum of CF patient	cl	-	-	-	-	cl	cl	cl	sp	-	sp	-	-	-	sp	cl	-	-	-	-	-	-	-	-	-	-	-	-	-	-	-	-	-	-	sp	sp	sp	-	sp	sp	sp	-	sp	sp
P. aeruginosa	VDVW 011126 kl	011126-16	2001	Gent, Belgium	Sputum of CF patient	cl	ol	ol	ol	-	cl	sp	ol	ol	ol	sp	sp	-	-	sp	sp	-	-	-	-	ol	ol	sp	sp	sp	sp	-	-	-	-	-	-	-	-	-	sp	ol	-	sp	-	-	-	sp	scl
P. aeruginosa	VDVW 011210 rz	011203-13	2001	Gent, Belgium	Sputum of CF patient	cl	cl	cl	cl	cl	cl	cl	cl	cl	cl	cl	cl	cl	-	cl	cl	cl	-	-	-	cl	cl	-	scl	sp	cl	-	-	-	-	-	-	-	-	-	cl	cl	-	cl	cl	cl	-	cl	cl
P. aeruginosa	CF040	011213 1371	2001	Gent, Belgium	Sputum of CF patient	-	ol	-	-	-	cl	sp	ol	-	-	-	-	-	-	-	-	-	-	-	-	-	-	-	-	-	-	-	-	-	-	-	-	-	-	-	ol	-	-	ol	-	-	-	-	ol
P. aeruginosa	CF041	011214 1668	2001	Gent, Belgium	Sputum of CF patient	ol	-	-	-	-	-	ol	ol	-	-	-	-	-	-	-	-	-	-	-	-	-	-	-	-	-	-	-	-	-	-	-	-	-	ol	-	-	-	-	ol	-	ol	-	-	-
P. aeruginosa	CF044 - 0201 93898B	020124 1990	2002	Gent, Belgium	Sputum of CF patient	cl	ol	ol	ol	ol	cl	cl	cl	ol	cl	cl	cl	-	-	sp	ol	-	-	-	sp	ol	ol	-	-	-	-	-	-	-	-	-	-	-	-	-	ol	ol	-	ol	ol	ol	-	ol	ol
P. aeruginosa	CF043 - 0202 93854	020208 1814	2002	Gent, Belgium	Sputum of CF patient	-	-	-	-	cl	sp	sp	-	-	sp	sp	sp	-	-	cl	cl	ol	ol	cl	-	-	-	-	-	cl	-	ol	-	ol	ol	ol	scl	ol	ol	ol	-	-	-	-	-	-	-	-	-
P. aeruginosa	CF045	020213 1916	2002	Gent, Belgium	Sputum of CF patient	sp	sp	ol	ol	sp	cl	-	-	ol	ol	sp	sp	sp	sp	sp	sp	cl	sp	cl	-	ol	ol	-	-	-	-	cl	sp	-	scl	ol	sp	sp	sp	cl	sp	ol	ol	-	-	cl	cl	-	ol
P. aeruginosa	CF047	020306 1731	2002	Gent, Belgium	Sputum of CF patient	-	-	-	-	-	-	-	-	-	-	-	-	-	-	-	-	-	-	-	-	-	-	-	-	-	-	-	-	-	-	-	-	-	-	-	-	-	-	-	-	-	-	-	-
P. aeruginosa	CF048	020306 1845	2002	Gent, Belgium	Sputum of CF patient	-	-	-	-	-	-	-	-	-	-	-	-	-	-	-	-	-	-	-	-	-	-	-	-	-	-	-	-	-	-	-	-	-	-	-	-	-	-	-	-	-	-	-	-
P. aeruginosa	RS 020325 rz	020325-14	2002	Gent, Belgium	Sputum of CF patient	cl	-	sp	-	-	cl	cl	cl	-	sp	sp	sp	-	-	sp	cl	-	-	-	-	-	-	-	-	-	sp	-	-	-	-	-	-	-	ol	-	-	ol	ol	ol	-	-	-	-	ol
P. aeruginosa	DWD 020402 gr sl	020402-18	2002	Gent, Belgium	Sputum of CF patient	cl	ol	sp	cl	cl	cl	cl	cl	ol	scl	sp	scl	sp	-	sp	cl	sp	sp	ol	sp	ol	ol	-	-	-	sp	sp	-	-	scl	scl	sp	sp	sp	-	-	sp	-	sp	sp	-	-	sp	-
P. aeruginosa	CF050	020606 2051	2002	Gent, Belgium	Sputum of CF patient	-	-	-	-	-	-	-	-	-	-	-	-	-	-	-	-	-	-	-	-	-	-	-	-	-	-	-	-	-	-	-	-	-	-	-	-	-	-	-	-	-	-	-	-
P. aeruginosa	GX 020715	020702-17	2002	Gent, Belgium	Sputum of CF patient	-	ol	-	-	-	ol	-	-	-	-	sp	-	-	-	-	-	-	-	-	-	-	ol	-	-	-	-	-	-	-	-	-	-	-	-	-	-	-	-	-	-	-	-	ol	-
P. aeruginosa	CF052 - 0207 93809	020716 1981	2002	Gent, Belgium	Sputum of CF patient	-	-	-	-	-	-	-	-	-	-	-	-	-	-	-	-	-	-	-	-	-	-	-	-	-	-	-	-	-	-	-	-	-	-	-	-	-	-	-	-	-	-	-	-
P. aeruginosa	BA 020722 kl	020722-03	2002	Gent, Belgium	Sputum of CF patient	cl	cl	cl	cl	cl	cl	cl	cl	cl	cl	cl	cl	ol	scl	cl	cl	cl	cl	cl	sp	cl	cl	cl	cl	cl	cl	cl	ol	ol	cl	cl	cl	scl	ol	cl	cl	cl	cl	cl	cl	cl	-	cl	cl
P. aeruginosa	GX 020729 mat	020729-05	2002	Gent, Belgium	Sputum of CF patient	cl	cl	sp	-	-	cl	cl	cl	-	sp	sp	sp	-	ol	-	cl	-	-	sp	-	-	-	-	-	-	sp	-	-	-	-	sp	sp	-	-	-	ol	-	-	sp	sp	-	-	-	-
P. aeruginosa	BA 020916 bruin	020916-13	2002	Gent, Belgium	Sputum of CF patient	sp	-	-	-	-	-	-	sp	-	-	sp	-	ol	-	-	-	ol	-	-	-	-	-	ol	-	-	sp	-	-	-	-	-	-	-	-	-	-	-	-	-	-	-	-	-	-
P. aeruginosa	DTJ 021025 kl	021025-26	2002	Gent, Belgium	Sputum of CF patient	-	cl	-	cl	-	cl	-	-	ol	ol	-	-	-	-	-	ol	-	-	-	-	ol	ol	-	-	-	-	-	-	-	-	-	-	-	-	-	ol	ol	-	ol	ol	ol	-	ol	ol
P. aeruginosa	PSE175	Aa245	1997	Aachen, Germany	Burn Wound	-	-	-	-	-	-	scl	-	-	-	-	-	-	-	-	-	-	-	-	-	-	-	-	-	-	-	-	-	-	-	-	-	-	-	-	-	-	-	-	-	-	-	-	-
P. aeruginosa	PSE168	ATCC27853	1971	Boston, Massachusetts	Blood	cl	ol	ol	-	-	ol	scl	cl	-	-	-	-	-	-	sp	sp	sp	sp	sp	-	-	-	-	-	-	sp	sp	-	-	sp	sp	sp	sp	sp	sp	sp	-	-	ol	sp	-	-	-	ol
P. aeruginosa	PSE178	BR217	1997	Brussels, Belgium	Sink Burn Unit	ol	ol	-	ol	-	ol	ol	ol	-	-	-	-	-	-	-	-	ol	ol	ol	-	-	-	-	-	-	-	-	-	-	-	-	-	-	ol	-	ol	-	-	ol	ol	-	-	ol	ol
P. aeruginosa	PSE167	BR231	1997	Brussels, Belgium	Bathroom Floor Burn Unit	-	-	-	-	-	-	-	sp	-	-	-	-	-	-	-	-	-	-	-	-	-	-	-	-	sp	-	-	-	-	-	-	-	-	-	-	-	-	-	-	-	-	-	-	-
P. aeruginosa	PSE162	BR257	1997	Brussels, Belgium	Plant Rhizosphere	cl	cl	scl	cl	-	cl	sp	ol	cl	cl	-	-	-	-	-	-	sp	sp	sp	-	scl	scl	-	-	-	-	-	-	-	-	-	-	-	sp	-	cl	sp	-	cl	cl	scl	-	cl	cl
P. aeruginosa	PSE160	BR667	1998	Brussels, Belgium	Burn Wound	-	-	-	-	-	-	-	-	-	-	-	-	-	-	-	-	-	-	-	-	-	-	-	-	-	-	-	-	-	-	-	-	-	-	-	-	-	-	-	-	-	-	-	-
P. aeruginosa	PSE165	BR670	1998	Brussels, Belgium	Sputum	-	-	-	-	-	-	-	-	-	-	-	-	-	-	-	-	-	-	-	-	-	-	-	-	-	-	-	-	-	-	-	-	-	-	-	-	-	-	ol	-	-	-	ol	ol
P. aeruginosa	PSE174	BR735	1998	Brussels, Belgium	Ear	-	-	-	-	-	-	-	-	-	-	-	-	-	-	-	-	-	-	-	-	-	-	-	-	-	-	-	-	-	-	-	-	-	-	-	-	-	-	-	-	-	-	-	-
P. aeruginosa	PSE154	BU007	1997	Budapest, Hungary	Burn Wound	cl	-	-	-	-	-	cl	cl	-	-	-	-	-	-	-	-	-	-	-	-	-	-	-	-	-	-	-	-	-	-	-	-	-	-	-	-	-	-	-	-	-	-	-	-
P. aeruginosa	PSE161	C	1989	Hannover, Germany	Sputum of CF patient	ol	-	-	ol	-	ol	sp	ol	-	-	ol	-	-	sp	-	-	-	-	-	-	-	-	-	-	-	-	-	-	-	-	-	-	-	-	ol	-	-	-	-	-	-	-	-	-
P. aeruginosa	PSE170	C13	1985	Hannover, Germany	Sputum of CF patient	-	ol	-	sp	-	cl	-	-	-	-	-	-	-	-	-	-	cl	-	-	-	-	-	-	-	-	-	-	-	-	-	-	-	-	-	-	ol	ol	-	ol	ol	ol	-	ol	ol
P. aeruginosa	PSE164	IS573	1997	Istanbul, Turkey	Burn Wound	-	-	-	-	-	-	-	-	-	-	ol	-	-	-	-	-	ol	-	ol	-	-	-	-	-	-	-	-	-	-	-	-	-	-	ol	-	-	-	-	ol	ol	-	-	-	-
P. aeruginosa	PSE158	LMG14084	1960-1964	Bucarest, Roumania	Water	-	-	-	-	-	-	-	-	-	-	-	-	ol	-	-	-	-	-	-	-	-	-	-	-	-	-	-	-	-	-	-	-	-	-	-	-	-	-	-	-	-	-	-	-
P. aeruginosa	PSE163	LMG5031	1961	Puerto Rico	Chinese Evergreen	cl	-	sp	-	-	scl	cl	cl	sp	sp	sp	sp	sp	-	-	sp	-	-	-	sp	-	-	-	-	-	-	-	-	-	-	-	-	-	-	-	-	-	-	-	-	-	-	-	-
P. aeruginosa	PSE166	LO049	1996	London, UK	Burn Wound	-	-	-	-	-	-	-	-	-	-	-	-	-	-	-	-	-	-	-	-	-	-	-	-	-	-	-	-	-	-	-	-	-	-	-	-	-	-	-	-	-	-	-	-
P. aeruginosa	PSE144	LUH 7552	2001	Holiday camps, The Netherlands	Sputum of CF patient	cl	-	-	-	-	sp	cl	cl	-	-	-	sp	-	-	-	scl	sp	-	-	-	-	-	-	-	-	-	-	-	-	-	-	-	-	-	-	-	-	-	-	-	-	-	sp	-
P. aeruginosa	PSE176	LW1048	2001	Lwiro, Congo	Blood	cl	cl	cl	cl	ol	cl	ol	cl	ol	ol	-	-	-	-	-	-	-	-	ol	-	ol	sp	-	-	-	-	-	-						ol	-	ol	-	-	ol	-	-	-	-	ol
P. aeruginosa	PSE156	PA01	1955	Melbourne, Australia	Wound	-	-	-	-	-	-	-	-	-	-	-	-	-	-	-	-	-	-	-	-	-	-	-	-	-	-	-	-	-	-	-	-	-	-	-	-	-	-	-	-	-	-	-	-
P. aeruginosa	PSE177	PA023	1998	Karachi, Pakistan	River Water	-	sp	-	sp	sp	sp	-	-	sp	sp	cl	-	-	-	sp	ol	ol	ol	ol	-	sp	sp	sp	-	sp	-	sp	-	-	sp	sp	sp	sp	ol	sp	ol	-	-	ol	cl	ol	-	ol	ol
P. aeruginosa	PSE169	PA6	1985	Brussels, Belgium	Urine	-	ol	-	-	ol	-	ol	-	ol	ol	-	-	-	-	-	ol	ol	ol	-	-	ol	ol	-	-	-	-	-	-	-	-	-	-	-	-	-	-	-	-	-	cl	-	-	-	-
P. aeruginosa	PSE171	PHDW6	1993	Tacloban City, The Philippines	Wound	-	sp	-	ol	-	scl	-	-	-	-	-	-	-	-	-	-	-	-	-	-	-	-	-	-	-	-	-	-	-	-	-	-	-	-	-	-	ol	-	ol	ol	ol	-	ol	ol
P. aeruginosa	PSE145	PHLS08959	2003	Liverpool, UK	Sputum of CF patient	cl	-	-	-	-	scl	cl	cl	-	sp	-	sp	-	-	-	ol	-	-	-	-	-	-	-	-	-	-	-	-	ol	-	-	ol	-	-	-	-	-	-	-	-	-	-	-	-
P. aeruginosa	PSE146	PHLS08960	2003	Manchester, UK	Sputum of CF patient	cl	-	cl	-	ol	scl	cl	cl	sp	-	ol	scl	sp	-	sp	cl	ol	-	sp	sp	-	-	sp	sp	sp	sp	-	scl	sp	-	-	-	-	ol	sp	-	-	-	-	sp	-	-	-	-
P. aeruginosa	PSE147	PHSL08916	2003	Birmingham, UK	Sputum of CF patient	sp	-	-	-	-	-	-	-	-	-	-	-	-	-	-	-	-	-	-	-	-	-	-	-	-	-	-	-	-	-	-	-	-	-	-	-	-	-	-	-	-	-	-	-
P. aeruginosa	PSE173	SG17M	1992	Ruhr river, Germany	Sputum of CF patient	ol	ol	ol	cl	-	cl	-	ol	ol	ol	-	-	-	-	-	-	-	-	-	-	ol	-	-	-	-	-	-	sp	sp	-	-	-	-	-	ol	-	ol	sp	ol	ol	ol	-	ol	ol
P. aeruginosa	ESP01	ESP01	1993	Collection Ecole Santé Publique, Anderlecht, Belgium	Unknown	cl	cl	-	ol	-	cl	ol	cl	ol	ol	ol	-	-	-	-	-	-	ol	ol	-	cl	ol	-	-	-	-	-	-	-	-	-	-	-	ol	-	ol	-	-	ol	ol	-	-	ol	ol
P. aeruginosa	ESP02	ESP02	1993	Collection Ecole Santé Publique, Anderlecht, Belgium	Unknown	-	-	-	-	ol	sp	-	-	-	sp	-	sp	-	-	-	cl	ol	ol	ol	-	-	-	-	-	-	-	cl	sp	ol	scl	scl	sp	scl	cl	cl	-	-	sp	ol	ol	ol	ol	ol	ol
P. aeruginosa	ESP06	ESP06A	1993	Collection Ecole Santé Publique, Anderlecht, Belgium	Unknown	cl	ol	ol	ol	-	scl	ol	ol	-	-	-	-	-	-	sp	-	ol	scl	scl	-	ol	-	-	-	-	-	sp	-	-	sp	sp	sp	sp	sp	sp	ol	-	-	ol	ol	-	-	ol	ol
P. aeruginosa	ESP07	ESP07	1993	Collection Ecole Santé Publique, Anderlecht, Belgium	Unknown	-	-	-	-	-	ol	-	-	-	-	-	-	-	-	-	-	-	-	-	-	-	-	-	-	-	-	-	-	-	-	-	-	-	-	-	-	-	-	scl	-	-	-	-	-
P. aeruginosa	ESP11	ESP11	1993	Collection Ecole Santé Publique, Anderlecht, Belgium	Unknown	-	-	-	-	-	-	-	-	-	-	-	-	-	-	-	-	-	-	-	-	-	-	-	-	-	-	-	-	-	-	-	-	-	-	-	sp	-	-	sp	sp	sp	-	sp	-
P. aeruginosa	ESP14	ESP14	1993	Collection Ecole Santé Publique, Anderlecht, Belgium	Unknown	ol	-	-	-	-	-	-	-	-	-	-	-	-	-	-	-	-	-	-	-	-	-	-	-	-	-	-	-	-	-	-	-	-	-	-	-	-	-	-	-	-	-	-	-
P. aeruginosa	ESP15	ESP15	1993	Collection Ecole Santé Publique, Anderlecht, Belgium	Unknown	cl	ol	-	ol	-	ol	sp	sp	-	-	-	-	-	sp	sp	sp	ol	-	-	-	ol	-	-	-	-	-	-	-	-	-	-	-	-	-	-	ol	-	-	ol	ol	-	-	ol	ol
P. aeruginosa	ESP16	ESP16	1993	Collection Ecole Santé Publique, Anderlecht, Belgium	Unknown	-	-	-	-	-	-	-	-	-	-	-	-	-	-	-	-	-	-	-	-	-	-	-	-	-	-	-	-	-	-	-	-	-	-	-	-	-	-	-	-	-	-	-	-
P. aeruginosa	ESP21	ESP21	1993	Collection Ecole Santé Publique, Anderlecht, Belgium	Unknown	-	-	-	sp	ol	-	-	-	-	-	ol	-	-	-	-	sp	-	-	-	-	-	-	-	-	-	-	-	-	-	-	-	-	-	-	-	-	-	-	-	-	-	-	-	ol
P. aeruginosa	ESP23	ESP23	1993	Collection Ecole Santé Publique, Anderlecht, Belgium	Unknown	-	-	-	-	-	ol	-	-	-	-	-	-	-	-	-	-	-	-	-	-	-	-	-	-	-	-	-	-	-	-	-	-	-	-	-	-	-	-	-	-	-	-	-	-
P. aeruginosa	ESP25	ESP25	1993	Collection Ecole Santé Publique, Anderlecht, Belgium	Unknown	ol	-	-	-	-	ol	ol	ol	-	-	-	-	-	-	-	-	-	-	-	-	-	-	-	-	-	-	-	-	-	-	-	-	-	ol	-	ol	-	-	ol	ol	ol	-	ol	ol
P. aeruginosa	ESP31	ESP31	1993	Collection Ecole Santé Publique, Anderlecht, Belgium	Unknown	-	ol	-	-	-	cl	-	-	ol	ol	-	-	sp	sp	sp	-	ol	cl	cl	-	ol	ol	sp	-	-	-	sp	-	-	scl	scl	sp	scl	cl	-	-	-	-	cl	-	-	-	-	-
P. aeruginosa		01 08 4110	2001	Ghent University Hospital, Belgium	BAL	-	-	-	-	-	-	-	-	-	-	-	-	-	-	-	-	-	-	-	-	-	-	-	-	-	-	-	-	-	-	-	-	-	-	-	-	-	-	-	-	-	-	-	-
P. aeruginosa		U93 10957	1993	Ghent University Hospital, Belgium	Unknown	ol	-	-	ol	-	sp	-	-	-	-	-	-	-	ol	ol	-	-	-	-	-	-	-	-	-	-	-	-	-	sp	-	sp	sp	-	sp	-	sp	-	sp	sp	sp	-	sp	-	-
P. aeruginosa		S93 04219	1993	Ghent University Hospital, Belgium	Unknown
P. aeruginosa		01 08 2134	2001	Ghent University Hospital, Belgium	Douglas Fluid	-	-	-	-	-	-	-	-	-	-	-	-	-	-	-	-	-	-	-	-	-	-	-	-	-	-	-	-	-	-	-	-	-	-	-	-	-	-	-	-	-	-	-	-
P. aeruginosa		H92 10531	1992	Ghent University Hospital, Belgium	Unknown	-	ol	-	ol	-	cl	-	ol	ol	ol	-	-	-	-	-	-	ol	-	sp	-	-	-	-	-	-	-	-	-	-	-	-	-	-	-	-	-	-	-	ol	-	-	-	-	ol
P. aeruginosa		S90 02441	1990	Ghent University Hospital, Belgium	Sputum	-	ol	-	-	-	ol	ol	-	ol	ol	-	-	-	-	-	ol	ol	ol	-	-	ol	ol	-	-	-	-	-	-	-	-	-	-	ol	ol	-	-	-	-	-	-	-	-	-	-
P. aeruginosa		99 06 2105	1999	Ghent University Hospital, Belgium	Sputum	-	-	-	-	-	-	-	-	-	-	-	-	-	-	-	-	-	-	-	-	-	-	-	-	-	-	-	-	-	-	-	-	-	-	-	cl	cl	-	cl	cl	cl	-	ol	cl
P. aeruginosa		99 07 0393	1999	Ghent University Hospital, Belgium	Sputum	cl	-	-	-	-	sp	cl	cl	sp	sp	-	cl	ol	sp	sp	scl	cl	cl	cl	-	sp	-	sp	-	ol	sp	cl	cl	scl	cl	cl	sp	scl	cl	cl	scl	-	sp	scl	sp	sp	-	scl	-
P. aeruginosa		99 04 2891	1999	Ghent University Hospital, Belgium	Sputum	-	-	-	-	-	-	-	-	-	-	-	-	-	-	-	-	-	-	-	-	-	-	-	-	-	-	-	-	-	-	-	-	-	-	-	-	-	-	-	-	-	-	-	-
P. aeruginosa		99 04 5901	1999	Ghent University Hospital, Belgium	Sputum	cl	-	ol	ol	sp	cl	cl	cl	-	sp	sp	cl	cl	cl	cl	cl	cl	cl	-	-	-	-	-	-	-	-	cl	cl	scl	cl	cl	cl	cl	ol	cl	sp	-	cl	sp	-	-	-	sp	sp
P. aeruginosa		99 04 6389	1999	Ghent University Hospital, Belgium	Sputum	-	-	-	-	-	-	-	-	-	-	-	-	-	-	-	-	-	-	-	-	-	-	-	-	-	-	-	-	-	-	-	-	-	-	-	-	-	-	-	-	-	-	-	-
P. aeruginosa		99 04 6061	1999	Ghent University Hospital, Belgium	Sputum	scl	sp	sp	ol	-	ol	cl	scl	sp	sp	ol	-	cl	-	sp	sp	sp	sp	-	-	sp	sp	scl	-	-	sp	sp	-	-	sp	sp	-	-	-	-	-	sp	-	-	-	-	-	sp	sp
P. aeruginosa		99 04 6420	1999	Ghent University Hospital, Belgium	Sputum	cl	sp	sp	sp	-	sp	cl	cl	sp	sp	sp	cl	-	-	sp	cl	-	-	-	sp	-	-	sp	-	-	-	-	-	-	-	-	-	-	-	-	-	-	-	-	-	-	-	-	-
P. aeruginosa		99 05 1954	1999	Ghent University Hospital, Belgium	Sputum	cl	cl	-	-	-	-	cl	cl	sp	cl	sp	sp	cl	sp	cl	cl	-	-	-	-	-	-	cl	-	-	cl	-	-	-	-	-	-	-	-	-	-	-	-	-	-	-	-	-	-
P. aeruginosa	PSE179	SO92	1997	Sofia, Bulgaria	Burn Wound	-	-	-	-	-	-	-	-	-	-	-	-	-	-	-	-	-	-	-	-	-	-	-	-	-	-	-	-	-	-	-	-	-	ol	-	-	-	-	ol	ol	-	-	-	-
P. aeruginosa	PSE172	Tu863	1998	Tunis, Tunisia	Ear	-	ol	-	ol	sp	ol	-	-	-	-	-	-	-	-	-	-	-	-	-	-	-	-	-	-	-	-	-	-	-	-	-	-	-	-	-	-	ol	-	ol	ol	-	-	ol	ol
P. aeruginosa	PSE159	TUD47	1998	Tunis, Tunisia	Ascites	cl	cl	cl	cl	cl	cl	cl	cl	ol	cl	cl	cl	sp	ol	sp	cl	ol	scl	sp	sp	cl	cl	sp	cl	scl	cl	scl	-	-	scl	scl	sp	sp	ol	cl	cl	cl	sp	cl	cl	cl	-	cl	cl
P. aeruginosa	PSE155	W15DEC11	2001	Woluwe river, Brussels, Belgium	River Water	cl	cl	cl	cl	cl	cl	scl	ol	cl	cl	scl	scl	sp	sp	sp	scl	cl	cl	cl	sp	cl	cl	sp	sp	-	-	sp	sp	sp	sp	sp	sp	sp	cl	-	cl	cl	scl	ol	cl	cl	-	cl	cl
P. aeruginosa	PSE157	W15DEC14	2001	Woluwe river, Brussels, Belgium	River Water	-	-	-	sp	ol	sp	sp	-	sp	sp	-	sp	-	-	-	ol	-	-	ol	-	-	-	-	-	-	-	ol	ol	-	-	-	-	-	-	ol	ol	ol	-	-	-	sp	-	ol	ol
P. aeruginosa	PSE180	W15DEC8	2001	Woluwe river, Brussels, Belgium	River Water	ol	-	-	-	-	-	ol	ol	-	-	-	-	-	-	-	-	-	-	-	-	-	-	-	-	-	-	-	-	-	-	-	-	-	-	-	-	-	-	-	-	-	-	-	-
[truncated: 38 more columns]

## Sheet: Staphylococcus aureus
Species	Lab Number	Original Number	Date	Origin	Sample	ISP	IrA	IrB	IrC	IrD	IrE	L17	L21
S. aureus	BAT03	180	Unknown	Ukrain	Unknown	cl	ol	ol	ol	cl	cl	sp	ol
S. aureus	BAT06	1055	Unknown	Ukrain	Unknown	cl	cl	cl	cl	cl	cl	-	-
S. aureus	STA41	3409	Unknown	Unknown	Unknown	cl	ol	cl	cl	cl	cl	-	-
S. aureus		01 07 0232	2001	GUH IC	Sputum	cl	cl	cl	cl	cl	cl	-	-
S. aureus		01 07 0697	2001	GUH Pediatrics	Sputum	sp	-	-	-	-	-	-	-
S. aureus		01 07 0704	2001	GUH Pediatrics	Sputum	cl	ol	cl	ol	ol	cl	-	-
S. aureus		01 07 1677	2001	GUH Pediatrics	Sputum	cl	ol	cl	cl	ol	cl	-	-
S. aureus		01 07 2031	2001	GUH Pediatrics	Sputum	cl	ol	cl	ol	ol	cl	-	-
S. aureus		01 07 2049	2001	GUH Pediatrics	Sputum	cl	ol	cl	ol	ol	cl	-	-
S. aureus		01 07 2896	2001	GUH Neonatology	Sputum	cl	ol	ol	ol	-	-	-	-
S. aureus		01 07 3239	2001	GUH Pediatrics	Sputum	cl	cl	cl	cl	ol	cl	sp	-
S. aureus		01 07 3295	2001	GUH Pediatrics	Sputum	cl	cl	ol	cl	ol	ol	sp	sp
S. aureus		01 07 4160	2001	GUH Pediatrics	Sputum	cl	sp	sp	sp	sp	cl	sp	-
S. aureus		01 08 1952	2001	GUH Pediatrics	Sputum	cl	sp	sp	sp	sp	ol	sp	-
S. aureus		01 08 1953	2001	GUH Pediatrics	Sputum	cl	cl	cl	cl	cl	cl	-	-
S. aureus		01 08 4105	2001	GUH Pediatrics	Sputum	cl	cl	cl	cl	cl	cl	-	-
S. aureus		01 08 4117	2001	GUH Pediatrics	Sputum	cl	cl	cl	cl	ol	cl	cl	cl
S. aureus		01 08 5339	2001	GUH Pediatrics	Sputum	cl	cl	cl	cl	ol	cl	-	sp
S. aureus		01 08 5607	2001	GUH Pediatrics	Sputum	cl	cl	cl	cl	ol	cl	-	-
S. aureus		01 08 5692	2001	GUH Pediatrics	Sputum	ol	-	ol	-	-	cl	-	-
S. aureus		01 08 6203	2001	GUH Pediatrics	Sputum	cl	cl	cl	cl	ol	cl	-	-
S. aureus		01 09 0484	2001	GUH Pediatrics	Sputum	cl	sp	sp	-	-	-	-	-
S. aureus		01 09 0861	2001	GUH Pediatrics	Sputum	-	-	-	-	-	-	-	-
S. aureus		01 09 1847	2001	GUH Pediatrics	Sputum	ol	sp	sp	sp	-	-	-	-
S. aureus		01 09 1925	2001	GUH Pediatrics	Sputum	ol	-	-	-	-	-	-	-
S. aureus		01 09 3468	2001	GUH Pediatrics	Sputum	cl	ol	ol	sp	ol	ol	sp	-
S. aureus		01 09 4898	2001	GUH Pediatrics	Sputum	cl	cl	cl	cl	cl	cl	-	-
S. aureus		95 05 3318	1995	GUH Pediatrics	Sputum	cl	-	cl	-	sp	cl	sp	-
S. aureus		95 05 4423 1	1996	GUH Pediatrics	Sputum	sp	-	-	-	sp	-	-	-
S. aureus		95 09 3386	1997	GUH Pediatrics	Sputum	-	-	-	-	-	-	-	-
S. aureus		95 11 1855 A1	1998	GUH Pediatrics	Sputum	cl	cl	cl	cl	cl	cl	-	-
S. aureus		95 11 1855 A2	1999	GUH Pediatrics	Sputum	cl	-	sp	sp	-	sp	ol	-
S. aureus	JS245	99 07 3040	1999	GUH, Unknown	Unknown	cl	cl	cl	cl	cl	cl	-	-
S. aureus	JS257	99 07 3838	1999	GUH, Unknown	Unknown	cl	sp	sp	sp	sp	ol	sp	sp
S. aureus	STA08	A84 00777	1984	GUH, Unknown	Abcess	cl	cl	cl	cl	cl	cl	-	-
S. aureus		A92 01026 A1	1992	GUH Otorhinolaryngology	Left ethmoid	cl	cl	cl	cl	cl	ol	-	sp
S. aureus		A92 01107	1992	GUH Internal Medicine	Abcess	cl	cl	cl	cl	cl	cl	-	-
S. aureus		A92 01340 A2	1992	GUH Otorhinolaryngology	Left ethmoid	cl	sp	sp	sp	sp	-	ol	-
S. aureus	STA24	ATCC 25923	Unknown	Reference strain	Unknown	cl	ol	ol	ol	sp	sp	-	-
S. aureus	STA01	ATCC 29213	Unknown	Reference strain	Unknown	cl	cl	cl	cl	ol	cl	-	-
S. aureus	CNS143	CHR29	Unknown	GUH, Unknown	Unknown	cl	ol	sp	sp	-	sp	-	-
S. aureus	STA39	H288a	Unknown	Munster, UK	Unknown	cl	ol	sp	sp	-	sp	-	-
S. aureus	CNS019	H89 11966	1989	GUH IC	Unknown	cl	cl	cl	cl	cl	cl	-	-
S. aureus	STA04	H90 11139	1990	GUH BWC	Burn Wound	cl	cl	cl	cl	cl	cl	sp	sp
S. aureus	ME11	ME 96072h40	1997	Unknown	Unknown	cl	cl	cl	cl	cl	cl	-	sp
S. aureus	STA02	NCTC 08530	Unknown	Reference strain	Unknown	cl	sp	sp	sp	sp	sp	-	-
S. aureus	STA03	NCTC 11561	Unknown	Reference strain	Unknown	cl	ol	cl	-	sp	cl	-	-
S. aureus	STA22	NCTC 11939	Unknown	Reference strain	Unknown	cl	ol	cl	-	sp	cl	-	-
S. aureus	STA23	NCTC 11940	Unknown	Reference strain	Unknown	cl	ol	cl	ol	ol	ol	-	-
S. aureus	STA36	NCTC 8325	Unknown	Reference strain	Unknown	cl	cl	cl	cl	cl	cl	-	-
S. aureus		NS111	Unknown	Unknown	Unknown	cl	cl	cl	cl	cl	cl	ol	ol
S. aureus		S90 03447	1990	GUH IC	Unknown	cl	cl	cl	cl	cl	cl	-	-
S. aureus	STA06	S90 03891	1990	GUH IC	Unknown	ol	-	-	-	-	-	-	-
S. aureus		S91 02115	1991	GUH IC	Unknown	-	-	-	-	-	-	-	-
S. aureus	CNS016	S91 05299	1991	GUH Prematures	Unknown	cl	cl	cl	cl	cl	cl	-	sp
S. aureus	STA15	S92 01938	1992	GUH Poli Pneumology	Unknown	cl	sp	ol	-	ol	ol	sp	sp
S. aureus		S92 02239	1992	GUH Poli Pneumology	Unknown	cl	cl	cl	cl	ol	ol	ol	sp
S. aureus	STA48	SAU10	Unknown	Hospital, Belgium	Unknown	cl	cl	cl	cl	cl	cl	-	-
S. aureus	STA49	SAU13	Unknown	Hospital, Belgium	Unknown	cl	cl	cl	cl	cl	cl	ol	ol
S. aureus	STA50	SAU14	Unknown	Hospital, Belgium	Unknown	cl	-	-	-	ol	sp	cl	-
S. aureus	STA51	SAU15	Unknown	Hospital, Belgium	Unknown	cl	cl	-	-	ol	-	cl	-
S. aureus	STA52	SAU16	Unknown	Hospital, Belgium	Unknown	cl	cl	cl	cl	cl	cl	-	-
S. aureus	STA53	SAU17	Unknown	Hospital, Belgium	Unknown	cl	cl	cl	cl	cl	cl	-	-
S. aureus	STA54	SAU18	Unknown	Hospital, Belgium	Unknown	cl	cl	cl	cl	cl	cl	-	sp
S. aureus	STA55	SAU19	Unknown	Hospital, Belgium	Unknown	cl	cl	cl	cl	cl	cl	ol	ol
S. aureus	STA42	SAU2	Unknown	Hospital, Belgium	Unknown	cl	cl	cl	cl	cl	cl	-	-
S. aureus	STA56	SAU20	Unknown	Hospital, Belgium	Unknown	cl	cl	cl	cl	cl	cl	cl	-
S. aureus	STA43	SAU5	Unknown	Hospital, Belgium	Unknown	cl	cl	cl	cl	cl	cl	-	-
S. aureus	STA44	SAU6	Unknown	Hospital, Belgium	Unknown	cl	ol	ol	ol	cl	cl	cl	sp
S. aureus	STA45	SAU7	Unknown	Hospital, Belgium	Unknown	cl	cl	cl	cl	cl	cl	-	-
S. aureus	STA46	SAU8	Unknown	Hospital, Belgium	Unknown	cl	cl	cl	cl	cl	cl	-	-
S. aureus	STA47	SAU9	Unknown	Hospital, Belgium	Unknown	cl	ol	cl	t	-	cl	-	-
S. aureus	STA40	st20783	Unknown	Hospital, Belgium	Unknown	cl	cl	cl	cl	cl	cl	-	-
S. aureus		U90 17783	1990	GUH Plastic Surgery	Unknown	cl	cl	cl	cl	cl	cl	-	-
S. aureus		U90 17846	1990	GUH Urology	Unknown	cl	cl	cl	cl	cl	cl	-	-
S. aureus	CNS006	U91 05593	1991	GUH Revalidation Center	Unknown	cl	ol	ol	ol	ol	ol	-	-
S. aureus	CNS013	U91 14896	1991	GUH Surgery	Unknown	cl	cl	cl	cl	cl	cl	-	-
S. aureus	STA17	ULB 01	1990	ULB, Brussels, Belgium	Unknown	cl	cl	cl	cl	cl	cl	-	-
S. aureus	STA19	ULB 03	1984	ULB, Brussels, Belgium	Unknown	cl	cl	cl	cl	cl	cl	-	-
S. aureus	STA20	ULB 04	1981	ULB, Brussels, Belgium	Unknown	cl	cl	cl	cl	cl	cl	-	-
S. aureus	STA21	ULB 05	1981	ULB, Brussels, Belgium	Unknown	cl	cl	cl	cl	cl	cl	-	-
S. aureus		V85 00039	1985	ULB, Brussels, Belgium	Unknown	-	-	-	-	-	-	-	-
S. aureus	STA09	V85 07141	1985	GUH Plastic Surgery	Unknown	cl	cl	cl	cl	ol	cl	-	-
S. aureus		V87 21586	1987	GUH, Unknown	Unknown	cl	-	-	-	cl	-	-	-
S. aureus		V87 21586	1987	GUH, Unknown	Unknown	cl	-	-	-	sp	-	-	-
S. aureus		V90 04846	1990	GUH Surgery	Wound	cl	cl	cl	cl	ol	cl	-	-
S. aureus		V90 05319	1990	GUH Urology	Fistel	cl	ol	-	-	sp	sp	-	-
S. aureus		V90 07062	1990	GUH Geriatry	Wound pus	cl	cl	cl	cl	cl	cl	-	-
S. aureus	STA05	V90 11918	1990	GUH BWC	Unknown	cl	cl	cl	cl	ol	ol	ol	ol
S. aureus		V90 15554	1990	GUH Revalidation Center	Unknown	cl	cl	cl	cl	cl	cl	-	-
S. aureus		V90 30564	1990	GUH Surgery	TPN VOCHT	cl	cl	cl	cl	cl	cl	-	-
S. aureus		V91 00441	1991	GUH Traumatology	Wound	cl	cl	cl	cl	cl	cl	-	-
S. aureus	STA07	V91 07190	1991	GUH Nephrology	Unknown	cl	cl	cl	cl	cl	cl	-	-
S. aureus		V91 13590	1991	GUH, Unknown	Wound pus	-	-	-	-	sp	-	-	-
S. aureus	STA10	V91 13889	1991	GUH Internal Medicine	Wound hip	cl	cl	cl	cl	cl	cl	-	-
S. aureus	STA11	V92 01563	1992	GUH Internal Medicine	Wound hip	-	-	-	-	-	-	-	-
S. aureus	STA12	V92 02350	1992	GUH, Unknown	Wound	-	-	-	-	-	-	-	-
S. aureus	CNS032	V92 03888	1992	GUH, Unknown	Unknown	cl	cl	cl	cc	cl	cl	-	-
S. aureus	STA16	V92 06621	1992	GUH Internal Medicine	Wound hip	cl	-	cl	-	-	cl	-	-

## Sheet: Legend
Nt	not tested
