# Supplementary material for: Quality-Controlled Small-Scale Production of a Well-Defined Bacteriophage Cocktail for Use in Human Clinical Trials
Source: PLoS One. 2009 Mar 20;4(3):e4944. doi: 10.1371/journal.pone.0004944 (PMC2654153; doi:10.1371/journal.pone.0004944)
Supplement: Table S2 — Activity of phages against 23 P. aeruginosa and 17 S. aureus strains, recently isolated from patients at the Burn Centre of the Queen Astrid Military Hospital in Brussels. (0.03 MB XLS) [file pone.0004944.s002.xls]

## Sheet: Pseudomonas aeruginosa
Species	Original Number	Phage 14/1	Phage F77	Phage PNM	Phage PT 6	Phage PT 8	Phage PL	Phage 9/3
P. aeruginosa	47 814	cl	cl	scl	-	-	-	-
P. aeruginosa	12 438	cl	cl	ol	-	-	-	-
P. aeruginosa	13 352	cl	cl	ol	-	-	-	-
P. aeruginosa	4 366	cl	cl	ol	-	-	-	-
P. aeruginosa	16 132	-	-	cl	-	-	-	-
P. aeruginosa	16 120	-	-	cl	-	-	-	-
P. aeruginosa	6t6	cl	cl	cl	-	-	-	-
P. aeruginosa	608210022	cl	cl	cl	-	-	-	-
P. aeruginosa	662	cl	ol	ol	-	-	-	-
P. aeruginosa	794	cl	ol	ol	-	-	-	-
P. aeruginosa	47	cl	ol	ol	-	-	-	-
P. aeruginosa	8631	cl	ol	cl	ol	ol	ol	ol
P. aeruginosa	9728	cl	ol	scl	-	-	-	-
P. aeruginosa	750	cl	ol	ol	ol	-	-	-
P. aeruginosa	4362	cl	cl	cl	ol	-	-	-
P. aeruginosa	4364	cl	cl	cl	ol	-	-	-
P. aeruginosa	608210020	-	-	-	-	-	-	-
P. aeruginosa	7S58	-	-	cl	-	-	-	-
P. aeruginosa	7296	cl	ol	cl	-	-	-	-
P. aeruginosa	7326	cl	ol	ol	-	-	-	-
P. aeruginosa	380	ol	ol	cl	-	-	-	-
P. aeruginosa	754	cl	cl	cl	-	-	-	-
P. aeruginosa	776	cl	cl	cl	-	-	-	-

## Sheet: Staphylococcus aureus
Species	Original Number	Phage ISP
S. aureus	13 34 L	cl
S. aureus	17 94 R	cl
S. aureus	13 S44 S	cl
S. aureus	11 436 G	cl
S. aureus	11 430	cl
S. aureus	0608210652	cl
S. aureus	0608210650	cl
S. aureus	0608210654	cl
S. aureus	S42	cl
S. aureus	64	cl
S. aureus	8 626	cl
S. aureus	748	cl
S. aureus	566	cl
S. aureus	5 100	cl
S. aureus	92	cl
S. aureus	5 123	cl
S. aureus	523	cl
S. aureus	06 192A EMB	cl

## Sheet: Legend
Abbrevation	Full term
cl	confluent lysis
ol	opaque lysis
-	no lysis
sp	several plaques
scl	semi-confluent lysis
